# Supplementary material for: A telomere-to-telomere reference genome of ficus (Ficus hispida) provides new insights into sex determination
Source: Hortic Res. 2023 Dec 13;11(1):uhad257. doi: 10.1093/hr/uhad257 (PMC10807705; doi:10.1093/hr/uhad257)
Supplement: Web_Material_uhad257 [file web_material_uhad257.zip › Supplementary Table.xlsx]

## Sheet: Supplementary Table 1
	Supplementary Table 1 Summary of the sequence data for F.hispida genome
		Raw data (Gbp)	Number of subreads	N50 of subreads length (bp)	Depth (X)
	HiFi	35.2	1586387	22508	100
	Ultra-long	45.7	1197708	71038	120

## Sheet: Supplementary Table 2
	Supplementary Table 2 Statistical of genome assembly of the Ficus hispida genome
		HiFiasm	NextDenovo	T2T genome
	Number of contigs	62	47	14
	Number of contigs(>=2000bp)	62	47	14
	Min contig	26122	245219	18549676
	Max contig	39508884	33577304	42275312
	Total length	365677283	375647607	371759651
	Average length	5898020	7992502	26554260
	N50	24283579	21247332	23123235

## Sheet: Supplementary Table 3
	Supplementary Table 3 General statistics of the telomeres for F.hispida genome
	Chr	Chromosome Size	Start_of_telo	End_of_telo	Size_of_telo	posi_of_telo	Teleomeric_repeat_sequence	Start_of_telo	End_of_telo	Size_of_telo	posi_of_telo	Teleomeric_repeat_sequence
	Chr01	23123235	1	53931	53930	Left	AAACCCT	23040130	23123235	83105	Right	GTTTAGG
	Chr02	27915414	1	8805	8804	Left	CCTAAAC	27913237	27915414	2177	Right	GGTTTAG
	Chr03	21781870	1	6338	6337	Left	AAACCCT	21760000	21781870	21870	Right	AGGGTTT
	Chr04	18549676	1	44169	44168	Left	AACCCTA	18492159	18549676	57517	Right	TTAGGGT
	Chr05	30362800	1	74445	74444	Left	AAACCCT	30309933	30362800	52867	Right	GTTTAGG
	Chr06	22776295	1	41876	41875	Left	AAACCCT	22761314	22776295	14981	Right	GTTTAGG
	Chr07	21402586	1	71650	71649	Left	CCTAAAC	21377348	21402586	25238	Right	GGTTTAG
	Chr08	21307098	1	12810	12809	Left	TAAACCC	21270122	21307098	36976	Right	GGTTTAG
	Chr09	21218113	1	28729	28728	Left	CCTAAAC	21201089	21218113	17024	Right	GTTTAGG
	Chr10	21267016	1	80743	80742	Left	CTAAACC	21140460	21267016	126556	Right	TAGGGTT
	Chr11	19022570	1	67204	67203	Left	TAAACCC	19001877	19022570	20693	Right	GTTTAGG
	Chr12	42275312	1	45883	45882	Left	AAACCCT	42251059	42275312	24253	Right	TAGGGTT
	Chr13	38728714	1	13388	13387	Left	ACCCTAA	38692947	38728714	35767	Right	TTAGGGT
	Chr14	42028952	1	27313	27312	Left	TAAACCC	42018209	42028952	10743	Right	GGTTTAG

## Sheet: Supplementary Table 4
	Supplementary Table 4 Predicted centromeric regions for F.hispida genome
	Chromosome	Start	End	Length(bp)
	Chr02	14815090	15840090	1025001
	Chr05	14293938	15162022	868085
	Chr06	20227921	21039799	811879
	Chr08	19268276	19946684	678409
	Chr12	7389265	7599412	210148
	Chr13	10263909	11215889	951981

## Sheet: Supplementary Table 5
	Supplementary Table 5 BUSCO analysis of F.hispida completeness
		Genome		Gene
	Description	Number	Percentage(%)	Number	Percentage(%)
	Complete BUSCOs(C)	1590	98.5	1591	98.6
	Complete and single-copy BUSCOs(S)	1571	97.3	1567	97.1
	Complete and duplicated BUSCOs(D)	19	1.2	24	1.5
	Fragmented BUSCOs(F)	9	0.6	9	0.6
	Missing BUSCOs(M)	15	0.9	14	0.8
	Total BUSCO groups searched	1614	100	1614	100

## Sheet: Supplementary Table 6
	Supplementary Table 6 Consensus quality value (QV) score of F.hispida genome assembly.
	Chromosome	K_asm	K_total	QV	Error rate(%)
	Chr01	769	23123221	56.5421	2.22×10-6
	Chr02	2844	27915400	51.6798	6.79×10-6
	Chr03	965	21781856	55.2965	2.95×10-6
	Chr04	969	18549662	54.5809	3.48×10-6
	Chr05	1052	30362786	56.3641	2.31×10-6
	Chr06	1551	22776281	53.4295	4.54×10-6
	Chr07	752	21402572	56.3033	2.34×10-6
	Chr08	1709	21307084	52.7186	5.35×10-6
	Chr09	1336	21218099	53.7698	4.20×10-6
	Chr10	1669	21267002	52.8133	5.23×10-6
	Chr11	814	19022556	55.4473	2.85×10-6
	Chr12	2065	42275298	54.8725	3.26×10-6
	Chr13	2378	38728700	53.879	4.09×10-6
	Chr14	5231	42028938	50.8103	8.30×10-6

## Sheet: Supplementary Table 7
	Supplementary Table 7 Summary of the next generation sequencing data used in this study
	Sample ID	Repeat	Raw data (Gbp)	Number of reads	Data type	Reference
	FhFA	1	5.4	27512592	RNA-seq	3
		2	6.4	32276166	RNA-seq	3
		3	4.6	22517480	RNA-seq	3
	FhFB	1	4.6	23033200	RNA-seq	3
		2	5.6	27959780	RNA-seq	3
		3	5.8	28835960	RNA-seq	3
	FhFC	1	6	29963462	RNA-seq	3
		2	6	30381166	RNA-seq	3
		3	6	30029694	RNA-seq	3
	FhMA	1	5	24561744	RNA-seq	3
		2	6.2	31094174	RNA-seq	3
		3	6	30058810	RNA-seq	3
	FhMB	1	5.8	28612328	RNA-seq	3
		2	6.4	31677306	RNA-seq	3
		3	4.8	23571708	RNA-seq	3
	FhMC	1	5.4	27151138	RNA-seq	3
		2	5.8	28593104	RNA-seq	3
		3	5.4	27290030	RNA-seq	3
	Stem	1	7.8	39157072	RNA-seq	3
	Leaf	1	7.2	36047240	RNA-seq	3
	Root	1	8.2	41484320	RNA-seq	3
	HF3	1	18.6	91251872	DNA	3
	HF4	1	24	109096640	DNA	3
	HF6	1	19.6	96205022	DNA	3
	HM1	1	22	105459132	DNA	3
	HM2	1	22	101549122	DNA	3
	HM3	1	19.6	95902144	DNA	3

## Sheet: Supplementary Table 8
	Supplementary Table 8 General statistics of the coding genes for F.hispida genome
	Item	Genome
	Total gene number	26642
	Average gene length(bp)	3852.8
	Average CDS length(bp)	235.94
	Average exon number per gene	5.15
	Average exon length(bp)	237.96
	Average intron length(bp)	632.14

## Sheet: Supplementary Table 9
	Supplementary Table 9 Predicted noncoding RNA in F.hispida genome
	Item	near-complete genome
	tRNA	513
	miRNA	130
	rRNA	6241
	sRNA	3
	snRNA	577

## Sheet: Supplementary Table 10
	Supplementary Table 10 Statistics of repeat content in the genome
	Class		Number	Length(bp)	% of genome
	LTR
		Copia	13472	12041275	0.0324
		Gypsy	31553	58104024	0.1563
		unknown	25499	16286955	0.0438
	TIR
		CACTA	16595	6235934	0.0168
		Mutator	64544	28920562	0.0778
		PIF_Harbinger	9345	2066778	0.0056
		Tc1_Mariner	916	194508	0.0005
		hAT	6753	2320584	0.0062
	nonLTR
		LINE_element	409	156341	0.0004
	nonTIR
		helitron	46456	12244268	0.0329
	repeat_region		91278	29269424	0.0787
	Total		306820	167840653	0.4515

[truncated: 7 more sheets: Supplementary Table 11, Supplementary Table 12, Supplementary Table 13, Supplementary Table 14, Supplementary Table 15, Supplementary Table 16, Supplementary Table 17]
